# Supplementary material for: Evaluation of Cytocompatibility and Anti-Inflammatory Activity of Carboxyxanthones Selected by In Silico Studies
Source: Int J Mol Sci. 2025 Dec 22;27(1):110. doi: 10.3390/ijms27010110 (PMC12785596; doi:10.3390/ijms27010110)
Supplement: Supplementary file 1 [file ijms-27-00110-s001.zip]

Archive with 1 entries (1 files):
- ijms-4015307-supplementary.pdf
